# Supplementary material for: Differential Magnitude of Resilience between Emotional Intelligence and Life Satisfaction in Mountain Sports Athletes
Source: Int J Environ Res Public Health. 2023 Aug 4;20(15):6525. doi: 10.3390/ijerph20156525 (PMC10419084; doi:10.3390/ijerph20156525)
Supplement: Supplementary file 1 [file ijerph-20-06525-s001.zip]

Archive with 1 entries (1 files):
- ijerph-2500981-supplementary.pdf
